# Supplementary material for: Reliability, validity, and feasibility of a method for assessing sport-specific reactive agility in badminton players
Source: PeerJ. 2026 Mar 23;14:e20972. doi: 10.7717/peerj.20972 (PMC13020436; doi:10.7717/peerj.20972)
Supplement: Supplemental Information 3 [file peerj-14-20972-s003.xlsx]

## Sheet: Content Validity 
	Original Expert Ratings of Content Validity for the Badminton-Specific Agility Test
	Expert No.	1 Definition	2 Motor Cognition	3 Technical Skills	4 Test Distance	5 Number of Direction Changes	6 Angle of Direction Changes	7 Test Time	8 Type of Venue
	1	4	3	4	3	2	4	3	4
	2	4	3	4	4	3	4	3	4
	3	4	3	4	2	4	3	3	4
	4	4	3	3	4	4	4	2	4
	5	4	3	4	3	3	3	4	4
	6	4	3	3	4	4	4	3	4
	7	4	3	4	4	4	4	4	4
	8	4	3	4	4	4	4	4	4
	9	4	3	3	3	2	4	3	4
	10	4	3	4	2	4	3	3	4
	11	4	3	3	3	4	4	3	4
	12	4	3	2	4	4	4	2	4
	Note: Experts reviewed the definition of agility, a B-RAT demonstration video, its cognitive component, sport-specific technique, test distance, number and angles of CODs, task representativeness, and court conditions. Each item was then rated for relevance and applicability to in-game agility using a 4-point scale, with 1 = not relevant, 2 = somewhat relevant, 3 = quite relevant, and 4 = highly …
	Content Validity Index (CVI) of the Badminton-Specific Agility Test
	Expert No.	1 Definition	2 Motor Cognition	3 Technical Skills	4 Test Distance	5 Number of Direction Changes	6 Angle of Direction Changes	7 Test Time	8 Type of Venue
	1	1	1	1	1	0	1	1	1
	2	1	1	1	1	1	1	1	1
	3	1	1	1	0	1	1	1	1
	4	1	1	1	1	1	1	0	1
	5	1	1	1	1	1	1	1	1
	6	1	1	1	1	1	1	1	1
	7	1	1	1	1	1	1	1	1
	8	1	1	1	1	1	1	1	1
	9	1	1	1	1	0	1	1	1
	10	1	1	1	0	1	1	1	1
	11	1	1	1	1	1	1	1	1
	12	1	1	0	1	1	1	0	1
	Note:Content validity was assessed using both the Item-level Content Validity Index (I-CVI) and the Scale-level Content Validity Index (S-CVI). Ratings of 1 or 2 (not relevant) were recoded as 0, and ratings of 3 or 4 (relevant) were recoded as 1. The I-CVI represents the proportion of experts who rated an item as 3 or 4, while the S-CVI is calculated as the number of items rated 3 or 4 divided b…

## Sheet: Feasibility 
	Original Expert Ratings of Content Validity for the Badminton-Specific Reactive Agility Test
	Expert No.						Medium-priority				Low-priority items				Total Score
		(a) Equipment Requirement	(b) Test Procedure	(c) Practicality Improvement	(d) Equipment		(e) Test Duration	(f) Personnel	(g) Scoring		(h) Age Specificity		(i) Logical Acceptability	(j) Safety
	1	1	2	2	2		2	2	2		2		2	2	46
	2	1	2	2	1		2	2	2		2		2	2	42
	3	1	2	2	1		2	2	2		2		2	2	42
	4	2	2	2	2		2	2	2		2		1	2	49
	5	1	2	2	1		2	2	2		1		2	2	41
	6	2	2	2	2		2	2	2		2		2	2	50
	7	2	2	1	2		2	2	2		2		1	2	45
	8	1	2	2	1		2	2	2		2		2	2	42
	9	2	2	1	2		2	2	2		2		2	2	46
	10	1	2	2	1		2	2	2		1		2	2	41
	11	1	2	2	2		2	2	2		2		1	2	45
	12	1	2	2	1		2	2	2		2		1	2	41
	Mean	1.33	2	1.83	1.5		2	2	2		1.83		1.67	2	44.17
	Note: The total feasibility score was calculated using the following formula: total score = 4a + 4b + 4c + 4d + 2e + 2f + 2g + 1h + 1i + 1j, with a maximum possible score of 50. A total score ≥ 35 indicates a high level of practical feasibility.

## Sheet: Reliability
Gender	Age (years)	Height (cm)	Weight (kg)	Racket Handedness	Sport Level	Sport Specialization	Years of Specialized Training(years)	B-RAT1(s)	B-RAT2(s)
Male	17.411	183	67.6	left	highly trained	Singles	8	18.98	18.51
Male	16.5808	182.3	73.2	right	highly trained	Singles	10	17.9475	17.34
Male	18.137	183.2	66.5	right	highly trained	Singles	8	17.5	16.85
Male	14.6603	178.6	63.3	left	highly trained	Singles	9	18.21	17.74
Male	19.0411	183.8	71.7	right	highly trained	Singles	12	18.03	17.95
Male	14.4822	180.4	67.9	left	highly trained	Doubles	7	18.17	18.4
Male	19.5836	184.7	64.1	right	highly trained	Doubles	13	16.2	16.85
Male	22.5589	178.5	66.7	right	Elite	Singles	16	16.905	16.45
Male	23.074	175.5	65.3	right	Elite	Doubles	15	16.815	16.42
Male	124.189	163.3	47.5	right	highly trained	Singles	0	18.305	17.58
Male	16.063	173	63.8	right	highly trained	Doubles	10	17.92	17.31
Male	18	186.4	83.5	right	highly trained	Singles	11	17.5775	17.19
Male	18.15	177.4	70.9	right	highly trained	Doubles	12	18.12	17.8
Male	18.3973	187	73.9	left	highly trained	Singles	11	17.915	17.29
Male	15.789	177.5	58.4	right	highly trained	Singles	9	18.11	17.4
Male	17.8192	181.4	74	right	highly trained	Doubles	12	17.47	17.19
Male	19.2164	191.5	69.05	right	highly trained	Doubles	10	18.32	18.74
Male	16.5753	180	67.5	left	highly trained	Singles	9	17.97	17.66
Male	15.2164	172.6	65.6	right	highly trained	Singles	8	16.334	15.87
Male	20.0822	183.5	78.45	right	Elite	Doubles	12	16.09	16.51
Male	14.1534	163.1	52.9	right	highly trained	Doubles	8	16.33	16.4
Male	13.8164	163.1	49.7	right	highly trained	Doubles	8	16.84	17.26
Male	19.989	181	76.45	right	Elite	Doubles	13	17.44	18.14
Male	17.1753	172.6	70.4	right	Elite	Singles	10	17.57	17.84
Male	17.4247	184.1	80.8	right	highly trained	Singles	10	17.935	17.46
Male	15.8822	170.5	71.9	right	highly trained	Doubles	8	17.66	18.29
Male	20.0658	178.5	64.4	right	highly trained	Doubles	13	18.34	18.3
Male	20.0575	180.2	77.6	right	Elite	Singles	9	16.86	16.11
Male	18.6521	180.2	69.2	right	Elite	Doubles	10	17.41	17.09
Male	16.0904	178.9	67	right	highly trained	Singles	8	17.115	16.61
Female	23.737	175	59.5	right	Elite	Doubles	14	18.6	19.08
Female	19.0959	174.3	64.4	right	Elite	Doubles	11	19.8	20.18
Female	18.7123	174.2	68.7	right	Elite	Doubles	10	20.46	19.84
Female	15.8849	164.2	67.5	right	Elite	Singles	8	18.79	18.65
Female	16.2685	170.05	65.2	right	Elite	Singles	8	19.21	19.63
Female	16.5342	171.65	68.3	right	Elite	Doubles	9	18.94	19.43
Female	14.8301	167.9	63.1	right	highly trained	Singles	9	19.46	20.17
Female	17.4548	164.6	53	right	Elite	Doubles	9	18.73	19.06
Female	17.0712	164	55.2	right	Elite	Doubles	9	17.7675	17.38
Female	18.8932	178.3	80.4	right	Elite	Doubles	9	18.95	18.7
Female	20.2767	177.6	78.1	right	Elite	Doubles	12	20.12	20.44
Female	18.589	176.75	75.8	right	Elite	Doubles	11	18.91	19.4425
Female	18.2055	176.4	60.7	right	Elite	Doubles	8	18.94	19.52
Female	16.3397	168.85	64.7	right	Elite	Singles	9	18.99	18.96
Female	15.9562	168.8	66.4	right	Elite	Singles	8	18.65	18.77
Female	15.8932	168.5	58.4	right	Elite	Singles	8	16.7	16.6
Female	14.0685	169.3	59	right	highly trained	Singles	8	17.6	18.22
Female	23.7644	171	69.7	right	Elite	Doubles	12	18.915	18.38
Female	15.9808	163.55	59.5	right	Elite	Doubles	11	19	19.1
Female	15.5973	162.5	60.7	right	Elite	Doubles	11	19.18	18.52
Female	17.0247	173.4	61.4	right	Elite	Singles	10	19.66	19.09
Female	17.1288	171.6	60.8	right	Elite	Singles	10	18.31	17.81
Female	17.5123	172.1	59.7	right	Elite	Singles	10	18.97	18.29
Female	17.4	163.65	70.4	right	Elite	Doubles	10	19.03	19.32
Female	17.0164	163.4	71.8	right	Elite	Doubles	10	19.445	18.94
Female	14.6384	171.95	65.6	right	highly trained	Singles	7	18.77	19.08
Female	14.3589	163.45	62.5	right	highly trained	Singles	8	19.25	19.5
Female	21.3342	167.3	60.3	right	Elite	Singles	10	18.64	18.43

## Sheet: Predictive validity
Gender	Age (years)	Height (cm)	Weight (kg)	Racket Handedness	Sport Level	Sport Specialization	Years of Specialized Training(years)	B-RAT(s)	Match ranking
female	14.2548	162.5	60.7	right	highly trained	Singles	7	19.1	1
female	13.9753	175	59.5	right	highly trained	Singles	7	19.38	2
female	15.8849	164.2	67.5	right	highly trained	Singles	8	18.72	3
female	15.8932	168.5	58.4	right	highly trained	Singles	8	17.68	4
female	15.9562	168.8	66.4	right	highly trained	Singles	8	18.71	5
female	16.1507	172	68.1	right	highly trained	Singles	9	18.645	6
female	17.0712	164	55.2	right	Elite	Singles	9	17.87	7
female	18.8932	178.3	80.4	right	Elite	Singles	9	18.825	8
female	17.0164	163.4	71.8	right	Elite	Singles	10	19.5925	9
female	17.1288	171.6	60.8	right	Elite	Singles	10	18.06	10
female	18.7123	174.2	68.7	right	Elite	Singles	10	20.18	11
female	21.3342	167.3	60.3	right	Elite	Singles	10	18.535	12
female	18.2055	176.4	60.7	right	Elite	Singles	11	19.73	2
female	15.5973	162.5	60.7	right	highly trained	Singles	11	19.25	8
female	23.7644	171	69.7	right	Elite	Singles	12	18.6475	1
female	23.737	175	59.5	right	Elite	Singles	14	18.84	7
male	18.137	183.2	66.5	right	highly trained	Singles	6	17.175	3
male	16.3288	179.5	68.2	right	highly trained	Singles	7	18.815	4
male	15.0438	176	63.5	right	highly trained	Singles	8	19.03	5
male	15.074	179.5	68.5	right	highly trained	Singles	8	19.18	6
male	14.6603	178.6	63.3	left	highly trained	Singles	9	17.975	9
male	17.7671	178.5	74.2	right	highly trained	Singles	9	19.242	10
male	17.411	183	67.6	left	highly trained	Singles	10	18.745	11
male	16.5808	182.3	73.2	right	highly trained	Singles	10	18.555	14
male	17.4247	184.1	80.8	right	highly trained	Singles	10	17.935	12
male	18.1589	182.5	77.4	right	highly trained	Singles	11	19.42	13
male	18	186.4	83.5	right	highly trained	Singles	11	17.21	15
male	19.0411	183.8	71.7	right	Elite	Singles	12	17.99	16

## Sheet: Discriminant validity 
Gender	Age (years)	Height (cm)	Weight (kg)	Racket Handedness	Sport Level	Sport Specialization	Years of Specialized Training(years)	B-RAT1(s)	B-RAT2(s)
male	18.989	182.5	74.3	right	elite	Doubles	11.989	17.21	17.68
female	17.8767	178.1	67.5	right	elite	Singles	10.8767	19	18.67
female	19.4164	178.8	69.4	right	elite	Singles	13.4164	19.02	19.23
female	15.3753	165.5	54.4	right	elite	Singles	8.37534	17.02	17.59
female	17.926	165.2	53.9	right	elite	Singles	10.926	18.98	18.98
female	15.8932	168.5	58.4	right	elite	Singles	8	16.7	16.6
female	21.3342	167.3	60.3	right	elite	Singles	10	18.64	18.43
female	15.8849	164.2	67.5	right	elite	Singles	8	18.79	18.65
female	15.9562	168.8	66.4	right	elite	Singles	8	18.65	18.77
female	17.1288	171.6	60.8	right	elite	Singles	10	18.31	17.81
female	16.3397	168.85	64.7	right	elite	Singles	9	18.99	18.96
female	16.2685	170.05	65.2	right	elite	Singles	8	19.21	19.63
female	17.0247	173.4	61.4	right	elite	Singles	10	19.66	19.09
female	17.5123	172.1	59.7	right	elite	Singles	10	18.97	18.29
female	14.0849	170.3	64.1	right	highly trained	Singles	6	19.3	19.735
female	15.5205	169.4	62.5	right	highly trained	Singles	8	19.925	19.3
female	17.1507	165.55	60.2	right	highly trained	Singles	6	17.76	18.15
female	15.5616	168.85	58.05	right	highly trained	Singles	8	19.48	19.69
female	14.8301	167.9	63.1	right	highly trained	Singles	9	19.46	20.17
female	14.0685	169.3	59	right	highly trained	Singles	7	17.6	18.22
female	14.6384	171.95	60.3	right	highly trained	Singles	6	18.77	19.08
female	14.3589	163.45	60.3	right	highly trained	Singles	7	19.25	19.5
female	14.4767	171	62.3	right	trained	Singles	7.47671	18.78	18.97
female	13.3041	171.9	61.9	right	trained	Singles	6.30411	18.38	18.82
female	13.3753	166.5	50.1	right	trained	Singles	6.37534	19.01	19.01
female	13.0438	158.55	44.5	right	trained	Singles	7	18.95	19.55
female	13.4685	162.45	55.9	right	trained	Singles	6	20.93	21.26
female	12.6904	160.5	47.25	right	trained	Singles	5	19.01	18.93
female	12.2932	157.45	49.7	right	trained	Singles	9	20.155	19.7
female	13.5151	160	51.3	right	trained	Singles	5	18.49	18.905
female	12.9479	161.4	48.6	right	trained	Singles	6	19.61	20.315
female	13.1096	160.7	45.6	right	trained	Singles	6	20.19	19.5
female	12.863	162.5	51.4	right	trained	Singles	6	20.755	20.27
female	12.5288	163.4	49.2	right	trained	Singles	5	20.03	19.64
female	12.7808	168	48.3	right	trained	Singles	6	20.42	19.83
female	13.0247	168.1	53.2	right	trained	Singles	4	20.55	20.11
female	14.3562	167.7	57.3	right	trained	Singles	8	19.92	20.67
female	13.1205	165	62.7	right	trained	Singles	5	19.75	20.32
female	14.9644	162.55	54	right	highly trained	Singles	6	19.86	20.08
female	13.3479	160.05	55.8	right	trained	Singles	6	21.025	20.58
female	15.2082	161.15	56.1	right	trained	Singles	7	20.18	20.32
female	12.8877	160.45	46.8	right	trained	Singles	6	21.13	20.9
female	13.7178	163.4	57.3	right	trained	Singles	6	20.0375	19.65
female	12.9589	165.8	54.5	right	trained	Singles	6	21.09	20.84
female	13.8082	167.1	52.5	right	trained	Singles	6	19.02	19.525
female	13.4575	164.4	48.6	right	trained	Singles	7	19.85	19.69
female	13.137	169.05	48.3	right	trained	Singles	7	20.54	20.64
female	13.5178	163.75	45.6	right	trained	Singles	7	20.91	20.91
female	13.411	170.55	53.2	right	trained	Singles	6	19.88	19.15
female	23.4247	165	54.7	right	elite	Doubles	17	17.42	17.865
female	16.8247	172	67	right	elite	Doubles	10	18.33	18.37
female	18.2712	176.85	55.5	right	elite	Doubles	11	19.155	18.65
female	22.0986	180	67.7	right	elite	Doubles	15	18.0275	17.64
female	18.1014	158.5	62.35	right	elite	Doubles	11	18.93	18.8
female	18.1151	172.15	65.75	right	elite	Doubles	11	19.49	18.91
female	17.0164	163.4	71.8	right	elite	Doubles	10	19.445	18.94
female	15.5973	162.5	60.7	right	elite	Doubles	11	19.18	18.52
female	17.0712	164	55.2	right	elite	Doubles	9	17.7675	17.38
female	16.1507	172	68.1	right	elite	Doubles	9	18.45	18.84
female	23.7644	171	69.7	right	elite	Doubles	12	18.915	18.38
female	23.737	175	59.5	right	elite	Doubles	14	18.6	19.08
female	18.2055	176.4	60.7	right	elite	Doubles	8	18.94	19.52
female	18.8932	178.3	80.4	right	elite	Doubles	9	18.95	18.7
female	18.589	176.75	69.7	right	elite	Doubles	11	18.91	19.4425
female	17.4548	164.6	53	right	elite	Doubles	9	18.73	19.06
female	17.4	163.65	70.4	right	elite	Doubles	10	19.03	19.32
female	15.9808	163.55	59.5	right	elite	Doubles	11	19	19.1
female	16.5342	171.65	68.3	right	elite	Doubles	9	18.94	19.43
female	19.0959	174.3	64.4	right	elite	Doubles	11	19.8	20.18
female	15.3836	161.2	67.8	right	highly trained	Doubles	8	19.22	18.55
female	17.2137	170.25	56.3	right	highly trained	Doubles	10	17.53	17.53
female	16.8329	173.2	58.7	right	highly trained	Doubles	10	17.95	17.95
female	15.5753	165.25	66.6	right	highly trained	Doubles	7	18.22	18.62
female	17.7178	168.2	67.45	right	highly trained	Doubles	11	20.505	20.07
female	17.4301	173.65	73.1	right	highly trained	Doubles	8	17.47	18.07
female	17.1671	181.5	74.5	right	highly trained	Doubles	9	17.9	18.29
female	14.3014	160	51.2	right	trained	Doubles	8	20.65	20.16
female	14.5425	159.5	73	right	trained	Doubles	7	19.61	19.5
female	14.3205	162.15	60.3	right	trained	Doubles	9	20.895	21.2975
female	15.2685	168.8	69.1	right	trained	Doubles	7	18.73	18.37
female	13.7699	168.3	56.4	right	trained	Doubles	5	18.7	18.58
male	17.1562	185	71.7	right	elite	Singles	11.1562	16.26	16.26
male	18.389	184.6	75.5	right	elite	Singles	11.389	18.64	18.64
male	22.5589	178.5	66.7	right	elite	Singles	16	16.905	16.45
male	19.6932	186.5	75.8	right	elite	Singles	9	17.41	17.12
male	16.1534	180.75	62.8	right	elite	Singles	9	16.28	15.69
male	15.2164	173.5	65.6	right	elite	Singles	8	16.334	15.87
male	20.0575	186.5	77.6	right	elite	Singles	9	16.86	16.11
male	17.1753	181.6	70.4	right	elite	Singles	10	17.57	17.84
male	23.1205	175.5	66.7	right	elite	Singles	16	16.9	16.9
male	17.3726	181.6	69.1	right	elite	Singles	10	18.47	18.47
male	21.8877	177	73.4	right	highly trained	Singles	12	17.69	17.29
male	19.3726	182.1	64.2	right	highly trained	Singles	10	17.04	17.65
male	15.9753	181.55	67.3	right	highly trained	Singles	9.97534	17.38	17.33
male	19.526	178	75	right	highly trained	Singles	14.526	17.36	17.06
male	13.6438	162.65	50.9	right	highly trained	Singles	5	17.11	16.5
male	13.9836	171.25	50.6	right	highly trained	Singles	5	18.37	17.91
male	14.0822	167.1	53	right	highly trained	Singles	5	19.49	18.93
male	16.0548	174.3	72.7	right	highly trained	Singles	8	16.73	16.25
male	16.2274	180.75	80.75	right	highly trained	Singles	10	18.07	18.06
male	16.0438	183.3	70.25	right	highly trained	Singles	8	17.14	17.25
male	15.789	177.5	58.4	right	highly trained	Singles	9	18.11	17.4
male	15.726	175.1	65.6	right	highly trained	Singles	8	18.08	17.68
male	14.8521	177.6	67	right	highly trained	Singles	8	17.35	17.35
male	19.19	163.3	47.5	right	highly trained	Singles	0	18.305	17.58
male	16.0904	173	67	right	highly trained	Singles	8	17.115	16.61
male	17.7671	178.5	74.2	right	highly trained	Singles	9	19.244	19.244
male	16.5808	182.3	73.2	right	highly trained	Singles	10	17.9475	17.34
male	17.4247	184.1	80.8	right	highly trained	Singles	10	17.935	17.46
male	18.137	183.2	66.5	right	highly trained	Singles	6	17.5	16.85
male	19.0411	183.8	71.7	right	highly trained	Singles	12	18.03	17.95
male	18	186.4	83.5	right	highly trained	Singles	11	17.5775	17.19
male	16.3507	185.2	62.8	right	highly trained	Singles	9	16.94	16.94
male	16.2877	173	65.6	right	highly trained	Singles	8	17.25	17.25
male	15.4137	171	65.6	right	highly trained	Singles	8	16.53	16.53
male	15.8849	173.45	60.3	right	trained	Singles	8.88493	17.17	16.69
male	15.2027	173.5	62.1	right	trained	Singles	8.20274	17.32	17.76
male	13.937	172	52.4	right	trained	Singles	7.93699	18.155	18.6375
male	12.8932	175	63.6	right	trained	Singles	5.89315	19.435	18.87
male	13.5397	162.9	47.8	right	trained	Singles	5.53973	20.09	20.81
male	14.2411	167.5	50.1	right	trained	Singles	6	18.13	17.95
male	12.9041	170	57.45	right	trained	Singles	12	20.32	19.93
male	12.9753	165.25	48.5	right	trained	Singles	5	18.69	18.43
male	13.8164	172.35	69.5	right	trained	Singles	5	19.02	18.32
male	14.074	179.5	65.8	right	trained	Singles	6	17.14	17.61
male	15.6329	173.25	61.25	right	trained	Singles	10	16.7425	16.27
male	14.4466	176.8	57.1	right	trained	Singles	7	18.815	18.11
male	14.7205	178.2	70.9	right	trained	Singles	8	18.76	19.03
male	14.811	178.2	62.7	right	trained	Singles	7	17.7	17.32
male	15.0849	179.5	71.2	right	trained	Singles	8	16.94	17.57
male	13.0192	163.9	44.4	right	trained	Singles	7	20.525	20.12
male	13.0192	164.2	48.7	right	trained	Singles	6	19.27	19.945
male	13.0192	165.3	45.8	right	trained	Singles	7	19.46	19.81
male	12.8575	171.7	48.5	right	trained	Singles	6	20.5	20.26
male	13.2137	161.6	42.6	right	trained	Singles	7	19.88	19.48
male	13.7425	165.7	55.4	right	trained	Singles	11	18.71	18.74
male	15.074	179.5	68.5	right	trained	Singles	8	18.48	17.78
male	15.0438	176	63.5	right	trained	Singles	8	19.03	18.48
male	18.1589	182.5	77.4	right	trained	Singles	5	19.035	18.65
male	18.1151	181	67.5	right	trained	Singles	9	18.19	17.53
male	15.0082	185.2	57.1	right	trained	Singles	7	16.83	17.5
male	15.2822	174	70.9	right	trained	Singles	8	16.68	17.43
male	13.6356	174.1	61.6	right	highly trained	Singles	7	18.11	17.54
male	13.6904	182	74.2	right	highly trained	Singles	6	17.96	17.34
male	22.737	175.5	65.3	right	elite	Doubles	15	17.26	17.02
male	19.6521	181	76.2	right	elite	Doubles	13	17.34	17.47
male	18.6521	180.2	69.2	right	elite	Doubles	10	17.41	17.09
male	19.063	185	65.9	right	elite	Doubles	13	16.23	15.86
male	23.074	175.5	65.3	right	elite	Doubles	15	16.815	16.42
male	19.989	181	76.45	right	elite	Doubles	13	17.44	18.14
male	18.989	180.2	69.3	right	elite	Doubles	10	16.84	16.84
male	19.4	185	64	right	elite	Doubles	13	15.54	16.055
male	19.8959	186.5	67.8	right	elite	Doubles	12	15.89	16.18
male	23.1863	175.5	64.2	right	elite	Doubles	15	17.33	17.26
male	20.1342	180.6	72.8	right	elite	Doubles	13	17.99	18.03
male	19.5836	184.7	64.1	right	elite	Doubles	13	16.2	16.85
male	20.0822	178.5	67.8	right	elite	Doubles	12	16.09	16.51
male	14.6384	172	60.7	right	highly trained	Doubles	6.63836	16.76	17.47
male	13.6164	167.6	51.25	right	highly trained	Doubles	5	19.115	18.65
male	15.5753	171	64.6	right	highly trained	Doubles	7	16.3925	15.98
male	14.1671	174	66.7	right	highly trained	Doubles	6	18.25	19.01
male	14.663	176.9	64.25	right	highly trained	Doubles	9	18.57	19.12
male	13.8164	163.1	49.7	right	highly trained	Doubles	7	16.84	17.26
male	16.063	173	63.8	right	highly trained	Doubles	10	17.92	17.31
male	20.0658	178.5	64.4	right	highly trained	Doubles	13	18.34	18.3
male	18.1479	177.4	70.9	right	highly trained	Doubles	12	18.12	17.8
male	17.8192	181.4	74	right	highly trained	Doubles	12	17.47	17.19
male	18.7342	191.5	68.6	right	highly trained	Doubles	10	17.4	17.59
male	14.1534	163.1	52.9	right	highly trained	Doubles	7	16.33	16.4
male	19.0712	191.5	69	right	highly trained	Doubles	10	17.18	17.52
male	15.8822	177.5	71.9	right	highly trained	Doubles	6	17.66	18.29
male	16.0685	173	64.8	right	highly trained	Doubles	10	18.12	18.09
male	19.2164	191.5	69.05	right	highly trained	Doubles	10	18.32	18.74
male	16.0685	180.2	71.9	right	highly trained	Doubles	6	17.43	17.56
male	15.8986	182.55	75.9	right	trained	Doubles	7.89863	16.88	17.13
male	15.2822	183.1	79	right	trained	Doubles	7.28219	18.5	18.5
male	14.537	180.75	67.2	right	trained	Doubles	8.53699	18.61	18.61
male	13.8301	152.55	42.2	right	trained	Doubles	6.83014	17.9	17.33
male	13.5068	164.55	45.9	right	trained	Doubles	7.50685	18.06	18.06
male	13.4877	169.45	50.2	right	trained	Doubles	4.48767	18	18.74
male	13.8192	157.35	44.2	right	trained	Doubles	7	19.045	18.41
male	13.4521	161.75	43.8	right	trained	Doubles	9	20.95	20.85
male	14.4411	169.75	51.15	right	trained	Doubles	7	19.08	18.34
male	16.3288	179.5	68.2	right	trained	Doubles	5	18.11	17.68
female	16.0548	167.75	59.7	left	highly trained	Singles	10	20.06	19.4
female	16.9425	165.6	67.35	left	highly trained	Doubles	10	19.75	19.37
female	14.274	160.3	53.3	left	trained	Doubles	5	19.21	19.49
male	23.1534	184	71.3	left	elite	Singles	16.1534	18.41	17.87
male	15.5726	186.5	65.5	left	highly trained	Singles	6.5726	17.63	17.06
male	18.3973	187	73.9	left	highly trained	Singles	11	17.915	17.29
male	16.5753	180	67.5	left	highly trained	Singles	9	17.97	17.66
male	18.7616	180.2	74.7	left	highly trained	Singles	11	16.43	16.825
male	14.6603	178.6	63.3	left	highly trained	Singles	9	18.21	17.74
male	17.411	183	67.6	left	highly trained	Singles	8	18.98	18.51
male	18.9589	180.2	73.9	left	highly trained	Singles	11	17.25	17.25
male	17.137	180.2	67.5	left	highly trained	Singles	9	17.5	17.29
male	15.0658	174	69	left	trained	Singles	8.06575	16.72	16.7
male	14.0575	160.65	53.6	left	trained	Singles	5	20.89	21.46
male	13.1041	174.5	58.3	left	trained	Singles	7	20.52	19.79
male	15.1589	184.55	66.4	left	highly trained	Doubles	8	18.59	17.98
male	14.1452	180.4	64.4	left	highly trained	Doubles	7	18.12	18.11
male	14.4822	180.4	67.9	left	highly trained	Doubles	7	18.17	18.4

## Sheet: Convergent validity  
Gender	Age (years)	Height (cm)	Weight (kg)	Racket Handedness	Sport Level	Sport Specialization	Years of Specialized Training(years)	B-RAT(s)	SEMO CODs (s)	Modified T-test CODs(s)	Sideways CODs(s)	Four-corner CODs(s)	505 CODs left(s)	505 CODs right(s)
male	19.063	185	65.9	right	elite	Doubles	13	16.045	10.85	5.636	16.12	32.96	2.6125	2.541
male	15.789	177.5	58.4	right	highly trained	Singles	9	17.755	10.7115	5.2465	13.81	31.59	2.605	2.492
male	17.8192	181.4	74	right	highly trained	Doubles	12	17.33	10.5405	5.2795	15.67	31.15	2.5755	2.55
male	16.063	173	63.8	right	highly trained	Doubles	10	17.615	11.05	5.7825	15.78	33.66	2.572	2.562
male	13.8164	163.1	49.7	right	highly trained	Doubles	7	17.05	10.911	5.611	14.98	31.93	2.5625	2.566
male	14.1452	180.4	64.4	left	highly trained	Doubles	7	18.115	11.778	6.1015	16.24	33.63	2.5585	2.5565
male	22.5589	178.5	66.7	right	elite	Singles	16	16.6775	10.417	5.0375	13.9	30.44	2.5385	2.487
male	20.0658	178.5	64.4	right	highly trained	Doubles	13	18.32	11.4255	5.4215	15.34	34.44	2.538	2.5565
female	16.1507	172	68.1	right	elite	Doubles	9	18.645	12.237	6.9205	14.75	30.98	2.5305	2.3995
male	19.6521	181	76.2	right	elite	Doubles	13	17.405	11.111	5.5145	16	33.66	2.5255	2.5485
female	17.0712	164	55.2	right	elite	Doubles	9	17.5738	11.518	6.113	15.47	31.07	2.525	2.4105
male	14.4466	176.8	57.1	right	trained	Singles	7	18.4625	11.147	5.315	15.57	33.52	2.505	2.48
female	15.8932	168.5	58.4	right	elite	Singles	8	16.65	11.802	6.2045	14.93	31.4	2.495	2.41
male	14.8521	177.6	67	right	highly trained	Singles	8	17.35	11.178	5.111	14.1	31.24	2.48	2.487
male	15.726	175.1	65.6	right	highly trained	Singles	8	17.88	10.7725	5.4675	16.09	30.49	2.4735	2.49
male	18.6521	180.2	69.2	right	elite	Doubles	10	17.25	11.028	5.3745	14.705	31.28	2.4725	2.542
male	15.074	179.5	68.5	right	trained	Singles	8	18.13	11.899	5.8285	15.685	33.48	2.467	2.2455
female	13.1096	160.7	45.6	right	trained	Singles	6	19.845	12.0345	5.7035	15.105	32.745	2.456	2.338
male	14.7205	178.2	70.9	right	trained	Singles	8	18.895	11.64	5.516	15.39	32.97	2.449	2.478
male	13.7425	165.7	55.4	right	trained	Singles	11	18.725	12.623	6.394	16.34	34.2	2.447	2.254
male	18.3973	187	73.9	left	highly trained	Singles	11	17.6025	10.9155	5.206	14.95	30.65	2.446	2.485
male	13.1041	174.5	58.3	left	trained	Singles	7	20.155	11.926	6.73475	14.83	31.2	2.4405	2.421
male	13.0192	165.3	45.8	right	trained	Singles	7	19.635	11.949	6.454	17.35	31.65	2.4295	2.4295
male	16.5753	180	67.5	left	highly trained	Singles	9	17.815	10.921	4.9215	14.46	30	2.4125	2.478
female	13.1205	165	62.7	right	trained	Singles	5	20.035	12.529	6.94	16.84	33.11	2.3935	2.273
female	14.8301	167.9	63.1	right	highly trained	Singles	9	19.815	12.042	6.6505	17.6	34.66	2.3875	2.264
female	12.7808	168	48.3	right	trained	Singles	6	20.125	12.9187	6.412	16.955	34.575	2.364	2.3365
female	12.5288	163.4	49.2	right	trained	Singles	5	19.835	12.6135	6.3795	16.86	34.19	2.3375	2.337
male	19.6932	186.5	75.8	right	elite	Singles	9	17.265	10.501	5.172	14.18	30.98	2.336	2.4775
female	14.0685	169.3	59	right	highly trained	Singles	7	17.91	11.0495	5.84225	16.0975	32.7	2.323	2.2615
male	14.6603	178.6	63.3	left	highly trained	Singles	9	17.975	11.4005	5.5725	15.04	32.77	2.316	2.227
female	12.9479	161.4	48.6	right	trained	Singles	6	19.9625	11.6335	5.827	16.595	34.56	2.309	2.34
male	16.3288	179.5	68.2	right	trained	Doubles	5	17.895	12.124	5.71	14.695	31.94	2.2885	2.186
male	15.0438	176	63.5	right	trained	Singles	8	18.755	11.6235	6.026	16.5125	33.05	2.272	2.238
